# Supplementary material for: Effectiveness and Coverage of Treatment for Severe Acute Malnutrition Delivered by Community Health Workers in the Guidimakha Region, Mauritania
Source: Children (Basel). 2021 Dec 4;8(12):1132. doi: 10.3390/children8121132 (PMC8700149; doi:10.3390/children8121132)
Supplement: Supplementary file 1 [file children-08-01132-s001.zip]

Archive with 3 entries (3 files):
- Suplemmentary material 3.pdf
- Supplementary material 1.pdf
- Supplementary material 2.pdf
